# Supplementary material for: Molecular Networking-Guided Annotation of Flavonoid Glycosides from Quercus mongolica Bee Pollen
Source: Int J Mol Sci. 2025 Aug 17;26(16):7930. doi: 10.3390/ijms26167930 (PMC12386960; doi:10.3390/ijms26167930)
Supplement: Supplementary file 1 [file ijms-26-07930-s001.zip]

Archive with 1 entries (1 files):
- ijms-3788953-supplementary.pdf
